# Supplementary material for: Novel Proteins of the High-Affinity Nitrate Transporter Family NRT2, SaNRT2.1 and SaNRT2.5, from the Euhalophyte Suaeda altissima: Molecular Cloning and Expression Analysis
Source: Int J Mol Sci. 2024 May 22;25(11):5648. doi: 10.3390/ijms25115648 (PMC11171637; doi:10.3390/ijms25115648)
Supplement: Supplementary file 1 [file ijms-25-05648-s001.zip]

Archive with 1 entries (1 files):
- ijms-2965248-supplementary.pdf
